# Supplementary material for: Detection of Sulfur Dioxide by Broadband Cavity-Enhanced Absorption Spectroscopy (BBCEAS)
Source: Sensors (Basel). 2022 Mar 29;22(7):2626. doi: 10.3390/s22072626 (PMC9002574; doi:10.3390/s22072626)
Supplement: Supplementary file 1 [file sensors-22-02626-s001.zip]

Archive with 1 entries (1 files):
- sensors-1631664-supplementary.pdf
